# Supplementary material for: Small-Angle X-ray Scattering (SAXS) Measurements of APOBEC3G Provide Structural Basis for Binding of Single-Stranded DNA and Processivity
Source: Viruses. 2022 Sep 6;14(9):1974. doi: 10.3390/v14091974 (PMC9505750; doi:10.3390/v14091974)
Supplement: Supplementary file 1 [file viruses-14-01974-s001.zip]

Archive with 1 entries (1 files):
- viruses-1815887-supplementary.pdf
